# Supplementary material for: A Pilot Study on the Feasibility of an Extended Suckling System for Pasture-Based Dairies
Source: Animals (Basel). 2023 Aug 9;13(16):2571. doi: 10.3390/ani13162571 (PMC10451218; doi:10.3390/ani13162571)
Supplement: Supplementary file 1 [file animals-13-02571-s001.zip]

Archive with 1 entries (1 files):
- animals-2526197-supplementary.pdf
